# Supplementary material for: Geometric morphometric analysis in female freshwater crabs of Sarawak (Borneo) permits addressing taxonomy-related problems
Source: PeerJ. 2019 Feb 14;7:e6205. doi: 10.7717/peerj.6205 (PMC6378089; doi:10.7717/peerj.6205)
Supplement: Supplemental Information 1 [file peerj-07-6205-s001.zip › raw_materials/Iconsobrinum versus Inimboni.TPS]

LM=16
787.00000 988.00000
830.00000 993.00000
860.00000 987.00000
907.00000 993.00000
951.00000 967.00000
1022.00000 965.00000
1052.00000 989.00000
1116.00000 952.00000
1129.00000 965.00000
1211.00000 668.00000
1160.00000 564.00000
1122.00000 464.00000
1069.00000 422.00000
1001.00000 404.00000
940.00000 352.00000
793.00000 336.00000
IMAGE=Inimboni_female_CA_7228_01.JPG
ID=INFCA722801 
SCALE=0.062470
LM=16
988.00000 948.00000
1009.00000 951.00000
1038.00000 941.00000
1109.00000 951.00000
1154.00000 924.00000
1225.00000 925.00000
1244.00000 946.00000
1298.00000 916.00000
1313.00000 930.00000
1392.00000 637.00000
1357.00000 566.00000
1312.00000 471.00000
1257.00000 427.00000
1203.00000 412.00000
1145.00000 364.00000
1021.00000 354.00000
IMAGE=Inimboni_female_CA7231_02.JPG
ID=INFCA723102 
SCALE=0.066219
LM=16
1010.00000 864.00000
1050.00000 870.00000
1078.00000 864.00000
1105.00000 870.00000
1144.00000 842.00000
1211.00000 840.00000
1230.00000 862.00000
1275.00000 832.00000
1288.00000 846.00000
1362.00000 599.00000
1333.00000 537.00000
1302.00000 452.00000
1245.00000 393.00000
1193.00000 382.00000
1140.00000 337.00000
1022.00000 323.00000
IMAGE=Inimboni_female_CA_7234_03.JPG
ID=INFCA723403 
SCALE=0.068487
LM=16
966.00000 768.00000
999.00000 770.00000
1027.00000 761.00000
1053.00000 765.00000
1092.00000 736.00000
1151.00000 735.00000
1172.00000 750.00000
1212.00000 719.00000
1225.00000 731.00000
1291.00000 530.00000
1251.00000 460.00000
1208.00000 367.00000
1174.00000 333.00000
1130.00000 313.00000
1079.00000 274.00000
959.00000 264.00000
IMAGE=Inimboni_female_CA_7238_04.JPG
ID=INFCA723804 
SCALE=0.070416
LM=16
901.00000 754.00000
923.00000 755.00000
957.00000 748.00000
986.00000 750.00000
1021.00000 724.00000
1077.00000 720.00000
1097.00000 738.00000
1131.00000 709.00000
1144.00000 721.00000
1215.00000 515.00000
1175.00000 448.00000
1149.00000 377.00000
1116.00000 326.00000
1051.00000 306.00000
1008.00000 267.00000
890.00000 256.00000
IMAGE=Inimboni_female_CA_7240_05.JPG
ID=INFCA724005 
SCALE=0.069418
LM=16
817.00000 697.00000
862.00000 699.00000
889.00000 693.00000
909.00000 696.00000
945.00000 674.00000
997.00000 667.00000
1021.00000 684.00000
1059.00000 656.00000
1069.00000 664.00000
1128.00000 471.00000
1092.00000 405.00000
1071.00000 340.00000
1038.00000 295.00000
984.00000 278.00000
942.00000 235.00000
837.00000 221.00000
IMAGE=Inimboni_female_CA_7243_06.JPG
ID=INFCA724306 
SCALE=0.068959
LM=16
987.00000 762.00000
1025.00000 765.00000
1047.00000 758.00000
1075.00000 762.00000
1105.00000 733.00000
1162.00000 726.00000
1184.00000 746.00000
1223.00000 713.00000
1239.00000 724.00000
1300.00000 524.00000
1259.00000 451.00000
1223.00000 379.00000
1190.00000 338.00000
1135.00000 323.00000
1090.00000 284.00000
983.00000 278.00000
IMAGE=Inimboni_female_CA_7246_07.JPG
ID=INFCA724607 
SCALE=0.070416
LM=16
831.00000 711.00000
859.00000 711.00000
888.00000 705.00000
906.00000 708.00000
934.00000 686.00000
999.00000 678.00000
1020.00000 694.00000
1049.00000 664.00000
1059.00000 674.00000
1125.00000 507.00000
1084.00000 432.00000
1059.00000 375.00000
1022.00000 325.00000
969.00000 310.00000
927.00000 271.00000
834.00000 266.00000
IMAGE=Inimboni_female_CA_7249_08.JPG
ID=INFCA724908 
SCALE=0.065754
LM=16
976.00000 711.00000
1008.00000 714.00000
1037.00000 708.00000
1059.00000 711.00000
1083.00000 696.00000
1138.00000 684.00000
1163.00000 698.00000
1201.00000 677.00000
1209.00000 685.00000
1259.00000 504.00000
1224.00000 445.00000
1201.00000 382.00000
1159.00000 334.00000
1118.00000 328.00000
1081.00000 290.00000
996.00000 279.00000
IMAGE=Inimboni_female_CA_7252_09.JPG
ID=INFCA725209 
SCALE=0.065337
LM=16
786.00000 749.00000
823.00000 752.00000
846.00000 744.00000
868.00000 749.00000
905.00000 722.00000
966.00000 713.00000
989.00000 730.00000
1023.00000 700.00000
1032.00000 709.00000
1097.00000 530.00000
1051.00000 446.00000
1005.00000 354.00000
971.00000 333.00000
929.00000 322.00000
884.00000 286.00000
789.00000 279.00000
IMAGE=Inimboni_female_CA_7255_10.JPG
ID=INFCA725510 
SCALE=0.060602
LM=16
1154.00000 1082.00000
1202.00000 1087.00000
1243.00000 1077.00000
1278.00000 1084.00000
1314.00000 1054.00000
1391.00000 1044.00000
1422.00000 1074.00000
1479.00000 1028.00000
1498.00000 1043.00000
1594.00000 743.00000
1537.00000 650.00000
1500.00000 576.00000
1441.00000 497.00000
1360.00000 478.00000
1283.00000 429.00000
1156.00000 424.00000
IMAGE=Inimboni_male_CA_7258_11.JPG
ID=INMCA725811 
SCALE=0.064101
LM=16
1123.00000 1072.00000
1171.00000 1080.00000
1203.00000 1070.00000
1240.00000 1078.00000
1283.00000 1043.00000
1358.00000 1036.00000
1389.00000 1062.00000
1444.00000 1027.00000
1458.00000 1039.00000
1567.00000 752.00000
1518.00000 662.00000
1453.00000 532.00000
1389.00000 468.00000
1328.00000 459.00000
1254.00000 405.00000
1138.00000 391.00000
IMAGE=Inimboni_male_CA_7261_12.JPG
ID=INMCA726112 
SCALE=0.059167
LM=16
1084.00000 919.00000
1131.00000 924.00000
1166.00000 918.00000
1203.00000 922.00000
1247.00000 889.00000
1325.00000 883.00000
1359.00000 908.00000
1410.00000 871.00000
1424.00000 883.00000
1514.00000 620.00000
1461.00000 519.00000
1422.00000 415.00000
1344.00000 347.00000
1289.00000 334.00000
1231.00000 289.00000
1112.00000 272.00000
IMAGE=Inimboni_male_CA_7264_13.JPG
ID=INMCA726413 
SCALE=0.062107
LM=16
1209.00000 927.00000
1248.00000 930.00000
1290.00000 919.00000
1318.00000 926.00000
1362.00000 894.00000
1428.00000 892.00000
1458.00000 916.00000
1509.00000 887.00000
1520.00000 903.00000
1617.00000 629.00000
1562.00000 533.00000
1536.00000 462.00000
1479.00000 389.00000
1417.00000 372.00000
1348.00000 329.00000
1220.00000 313.00000
IMAGE=Inimboni_male_CA_7267_14.JPG
ID=INMCA726714 
SCALE=0.064097
LM=16
1492.00000 1571.00000
1550.00000 1578.00000
1601.00000 1569.00000
1659.00000 1581.00000
1715.00000 1532.00000
1809.00000 1520.00000
1854.00000 1553.00000
1928.00000 1457.00000
1950.00000 1491.00000
2020.00000 1220.00000
1942.00000 1074.00000
1913.00000 989.00000
1880.00000 897.00000
1783.00000 845.00000
1717.00000 781.00000
1530.00000 751.00000
IMAGE=Iconsobrinum_female_CA706705.jpg
ID=ICFCA706705 
SCALE=0.032573
LM=16
1577.00000 1518.00000
1654.00000 1530.00000
1717.00000 1522.00000
1789.00000 1535.00000
1844.00000 1492.00000
1957.00000 1461.00000
2024.00000 1503.00000
2140.00000 1391.00000
2169.00000 1418.00000
2246.00000 1029.00000
2150.00000 844.00000
2094.00000 704.00000
1991.00000 588.00000
1907.00000 546.00000
1836.00000 472.00000
1606.00000 443.00000
IMAGE=Iconsobrinum_female_CA708108.jpg
ID=ICFCA708108 
SCALE=0.033222
LM=16
1505.00000 1381.00000
1559.00000 1391.00000
1606.00000 1379.00000
1656.00000 1384.00000
1698.00000 1350.00000
1788.00000 1334.00000
1823.00000 1372.00000
1893.00000 1292.00000
1911.00000 1315.00000
1977.00000 1062.00000
1921.00000 920.00000
1891.00000 842.00000
1849.00000 746.00000
1775.00000 713.00000
1684.00000 642.00000
1509.00000 626.00000
IMAGE=Iconsobrinum_female_CA718411.JPG
ID=ICFCA718411 
SCALE=0.044244
LM=16
974.00000 982.00000
1011.00000 987.00000
1049.00000 982.00000
1083.00000 986.00000
1117.00000 953.00000
1170.00000 942.00000
1206.00000 967.00000
1257.00000 911.00000
1269.00000 929.00000
1309.00000 748.00000
1271.00000 666.00000
1247.00000 589.00000
1208.00000 523.00000
1160.00000 506.00000
1115.00000 457.00000
981.00000 439.00000
IMAGE=Iconsobrinum_female_CA719013.JPG
ID=ICFCA719013 
SCALE=0.048300
LM=16
908.00000 994.00000
938.00000 1002.00000
971.00000 997.00000
1003.00000 1002.00000
1040.00000 974.00000
1095.00000 966.00000
1125.00000 988.00000
1174.00000 934.00000
1188.00000 954.00000
1224.00000 781.00000
1185.00000 699.00000
1165.00000 635.00000
1130.00000 579.00000
1089.00000 564.00000
1031.00000 513.00000
916.00000 502.00000
IMAGE=Iconsobrinum_female_CA721120.JPG
ID=ICFCA721120 
SCALE=0.053760
LM=16
732.00000 824.00000
764.00000 830.00000
793.00000 827.00000
823.00000 831.00000
847.00000 808.00000
892.00000 804.00000
917.00000 824.00000
958.00000 790.00000
968.00000 800.00000
1009.00000 654.00000
978.00000 589.00000
962.00000 528.00000
932.00000 477.00000
893.00000 464.00000
854.00000 421.00000
756.00000 407.00000
IMAGE=Iconsobrinum_female_CA721321.JPG
ID=ICFCA721321 
SCALE=0.064101
LM=16
762.00000 811.00000
804.00000 818.00000
833.00000 811.00000
860.00000 816.00000
880.00000 793.00000
942.00000 777.00000
973.00000 793.00000
1018.00000 744.00000
1029.00000 759.00000
1061.00000 586.00000
1026.00000 517.00000
1003.00000 446.00000
963.00000 396.00000
923.00000 385.00000
875.00000 338.00000
762.00000 329.00000
IMAGE=Iconsobrinum_female_CA721923.JPG
ID=ICFCA721923 
SCALE=0.064930
LM=16
1181.00000 1230.00000
1235.00000 1238.00000
1278.00000 1232.00000
1306.00000 1236.00000
1350.00000 1211.00000
1421.00000 1199.00000
1460.00000 1218.00000
1506.00000 1179.00000
1519.00000 1190.00000
1621.00000 971.00000
1564.00000 843.00000
1535.00000 761.00000
1469.00000 685.00000
1423.00000 671.00000
1357.00000 614.00000
1222.00000 593.00000
IMAGE=Iconsobrinum_female_CA722224.JPG
ID=ICFCA722224 
SCALE=0.048307
LM=16
1081.00000 1041.00000
1126.00000 1045.00000
1168.00000 1040.00000
1204.00000 1048.00000
1244.00000 1022.00000
1327.00000 1009.00000
1361.00000 1037.00000
1426.00000 976.00000
1443.00000 993.00000
1512.00000 761.00000
1461.00000 657.00000
1417.00000 547.00000
1372.00000 482.00000
1313.00000 465.00000
1245.00000 398.00000
1099.00000 394.00000
IMAGE=Iconsobrinum_female_CA727628K.JPG
ID=ICFCA727628K 
SCALE=0.062495
LM=16
866.00000 762.00000
905.00000 763.00000
934.00000 760.00000
962.00000 766.00000
988.00000 740.00000
1046.00000 727.00000
1072.00000 748.00000
1122.00000 693.00000
1134.00000 709.00000
1165.00000 550.00000
1114.00000 465.00000
1098.00000 412.00000
1069.00000 360.00000
1025.00000 344.00000
971.00000 294.00000
865.00000 284.00000
IMAGE=Iconsobrinum_female_CA727732K.JPG
ID=ICFCA727732K 
SCALE=0.060971
LM=16
1216.00000 881.00000
1269.00000 888.00000
1302.00000 879.00000
1334.00000 887.00000
1379.00000 850.00000
1458.00000 843.00000
1492.00000 878.00000
1553.00000 810.00000
1568.00000 836.00000
1623.00000 588.00000
1573.00000 490.00000
1542.00000 402.00000
1500.00000 339.00000
1443.00000 323.00000
1383.00000 262.00000
1226.00000 250.00000
IMAGE=Iconsobrinum_female_CA727934K.JPG
ID=ICFCA727934K 
SCALE=0.061345
LM=16
1185.00000 1057.00000
1240.00000 1064.00000
1287.00000 1059.00000
1324.00000 1071.00000
1375.00000 1036.00000
1463.00000 1030.00000
1499.00000 1063.00000
1581.00000 998.00000
1596.00000 1016.00000
1673.00000 751.00000
1612.00000 637.00000
1558.00000 520.00000
1489.00000 439.00000
1435.00000 426.00000
1354.00000 362.00000
1191.00000 353.00000
IMAGE=Iconsobrinum_female_CA728237K.JPG
ID=ICFCA728237K 
SCALE=0.060237
LM=16
1090.00000 918.00000
1136.00000 923.00000
1176.00000 916.00000
1207.00000 920.00000
1243.00000 887.00000
1312.00000 881.00000
1345.00000 906.00000
1408.00000 848.00000
1423.00000 861.00000
1472.00000 650.00000
1424.00000 571.00000
1398.00000 483.00000
1346.00000 416.00000
1295.00000 398.00000
1227.00000 340.00000
1087.00000 337.00000
IMAGE=Iconsobrinum_female_CA728338K.JPG
ID=ICFCA728338K 
SCALE=0.062888
LM=16
1638.00000 1318.00000
1699.00000 1322.00000
1752.00000 1313.00000
1800.00000 1318.00000
1849.00000 1284.00000
1952.00000 1255.00000
2007.00000 1287.00000
2095.00000 1196.00000
2112.00000 1216.00000
2156.00000 925.00000
2075.00000 785.00000
2043.00000 692.00000
1971.00000 596.00000
1908.00000 580.00000
1819.00000 491.00000
1647.00000 477.00000
IMAGE=Iconsobrinum_male_CA705301.jpg
ID=ICMCA705301 
SCALE=0.030581
LM=16
1240.00000 1466.00000
1315.00000 1474.00000
1381.00000 1467.00000
1431.00000 1470.00000
1487.00000 1432.00000
1597.00000 1407.00000
1656.00000 1439.00000
1759.00000 1344.00000
1778.00000 1366.00000
1837.00000 1066.00000
1744.00000 898.00000
1702.00000 754.00000
1627.00000 657.00000
1552.00000 636.00000
1475.00000 557.00000
1227.00000 529.00000
IMAGE=Iconsobrinum_male_CA705602.jpg
ID=ICMCA705602 
SCALE=0.032255
LM=16
1554.00000 1627.00000
1624.00000 1634.00000
1676.00000 1622.00000
1724.00000 1638.00000
1786.00000 1593.00000
1897.00000 1580.00000
1941.00000 1620.00000
2024.00000 1521.00000
2044.00000 1552.00000
2102.00000 1227.00000
2038.00000 1102.00000
1997.00000 979.00000
1931.00000 890.00000
1852.00000 856.00000
1795.00000 791.00000
1582.00000 754.00000
IMAGE=Iconsobrinum_male_CA706303.jpg
ID=ICMCA706303 
SCALE=0.035210
LM=16
1777.00000 1993.00000
1863.00000 2009.00000
1934.00000 1996.00000
1988.00000 1999.00000
2052.00000 1943.00000
2170.00000 1927.00000
2218.00000 1973.00000
2313.00000 1872.00000
2337.00000 1911.00000
2411.00000 1548.00000
2315.00000 1382.00000
2278.00000 1263.00000
2190.00000 1148.00000
2104.00000 1104.00000
2012.00000 1023.00000
1787.00000 988.00000
IMAGE=Iconsobrinum_male_CA706604.jpg
ID=ICMCA706604 
SCALE=0.027777
LM=16
1668.00000 1564.00000
1741.00000 1571.00000
1803.00000 1559.00000
1861.00000 1563.00000
1908.00000 1510.00000
2008.00000 1491.00000
2056.00000 1529.00000
2153.00000 1431.00000
2173.00000 1458.00000
2222.00000 1140.00000
2137.00000 991.00000
2104.00000 886.00000
2033.00000 780.00000
1962.00000 750.00000
1857.00000 672.00000
1649.00000 645.00000
IMAGE=Iconsobrinum_male_CA707206.jpg
ID=ICMCA707206 
SCALE=0.032360
LM=16
1149.00000 1208.00000
1216.00000 1220.00000
1272.00000 1210.00000
1329.00000 1214.00000
1362.00000 1178.00000
1460.00000 1150.00000
1511.00000 1184.00000
1596.00000 1095.00000
1607.00000 1107.00000
1640.00000 819.00000
1571.00000 694.00000
1544.00000 581.00000
1479.00000 515.00000
1411.00000 496.00000
1345.00000 424.00000
1167.00000 405.00000
IMAGE=Iconsobrinum_male_CA707507.jpg
ID=ICMCA707507 
SCALE=0.031745
LM=16
1863.00000 1641.00000
1943.00000 1649.00000
2002.00000 1637.00000
2071.00000 1634.00000
2120.00000 1587.00000
2226.00000 1565.00000
2270.00000 1608.00000
2358.00000 1499.00000
2380.00000 1531.00000
2438.00000 1213.00000
2353.00000 1060.00000
2303.00000 935.00000
2221.00000 833.00000
2146.00000 814.00000
2057.00000 733.00000
1874.00000 718.00000
IMAGE=Iconsobrinum_male_CA717709.JPG
ID=ICMCA717709 
SCALE=0.033556
LM=16
1644.00000 1621.00000
1712.00000 1637.00000
1760.00000 1627.00000
1814.00000 1626.00000
1869.00000 1588.00000
1956.00000 1582.00000
2007.00000 1613.00000
2092.00000 1532.00000
2109.00000 1558.00000
2174.00000 1278.00000
2103.00000 1114.00000
2069.00000 984.00000
2002.00000 899.00000
1926.00000 879.00000
1853.00000 798.00000
1677.00000 776.00000
IMAGE=Iconsobrinum_male_CA718110.JPG
ID=ICMCA718110 
SCALE=0.036764
LM=16
961.00000 1085.00000
1004.00000 1093.00000
1040.00000 1090.00000
1076.00000 1095.00000
1107.00000 1054.00000
1180.00000 1048.00000
1213.00000 1071.00000
1267.00000 1007.00000
1283.00000 1027.00000
1323.00000 825.00000
1267.00000 716.00000
1237.00000 630.00000
1189.00000 577.00000
1132.00000 567.00000
1073.00000 511.00000
965.00000 510.00000
IMAGE=Iconsobrinum_male_CA718712.JPG
ID=ICMCA718712 
SCALE=0.064934
LM=16
1062.00000 1060.00000
1106.00000 1067.00000
1141.00000 1061.00000
1177.00000 1066.00000
1211.00000 1039.00000
1274.00000 1031.00000
1310.00000 1057.00000
1371.00000 1005.00000
1383.00000 1020.00000
1442.00000 840.00000
1387.00000 715.00000
1367.00000 641.00000
1322.00000 568.00000
1267.00000 544.00000
1209.00000 489.00000
1076.00000 474.00000
IMAGE=Iconsobrinum_male_CA719314.JPG
ID=ICMCA719314 
SCALE=0.046284
LM=16
894.00000 1058.00000
931.00000 1062.00000
956.00000 1058.00000
998.00000 1062.00000
1023.00000 1036.00000
1080.00000 1026.00000
1113.00000 1049.00000
1164.00000 991.00000
1178.00000 1008.00000
1221.00000 858.00000
1173.00000 749.00000
1141.00000 657.00000
1104.00000 614.00000
1059.00000 599.00000
1024.00000 566.00000
897.00000 545.00000
IMAGE=Iconsobrinum_male_CA719615.JPG
ID=ICMCA719615 
SCALE=0.057142
LM=16
1060.00000 1220.00000
1116.00000 1228.00000
1152.00000 1224.00000
1192.00000 1230.00000
1232.00000 1188.00000
1304.00000 1180.00000
1344.00000 1200.00000
1410.00000 1135.00000
1424.00000 1162.00000
1471.00000 928.00000
1412.00000 813.00000
1390.00000 743.00000
1334.00000 667.00000
1275.00000 647.00000
1219.00000 598.00000
1078.00000 580.00000
IMAGE=Iconsobrinum_male_CA719916.JPG
ID=ICMCA719916 
SCALE=0.052081
LM=16
1188.00000 1018.00000
1230.00000 1025.00000
1268.00000 1018.00000
1301.00000 1025.00000
1334.00000 995.00000
1397.00000 986.00000
1430.00000 1009.00000
1483.00000 951.00000
1496.00000 966.00000
1538.00000 789.00000
1488.00000 686.00000
1471.00000 606.00000
1429.00000 548.00000
1373.00000 535.00000
1318.00000 483.00000
1202.00000 474.00000
IMAGE=Iconsobrinum_male_CA720217.JPG
ID=ICMCA720217 
SCALE=0.052629
LM=16
823.00000 856.00000
871.00000 861.00000
899.00000 857.00000
928.00000 859.00000
960.00000 831.00000
1009.00000 825.00000
1041.00000 846.00000
1090.00000 795.00000
1102.00000 810.00000
1138.00000 648.00000
1103.00000 572.00000
1079.00000 496.00000
1038.00000 438.00000
988.00000 420.00000
943.00000 379.00000
837.00000 366.00000
IMAGE=Iconsobrinum_male_CA720518.JPG
ID=ICMCA720518 
SCALE=0.062892
LM=16
761.00000 899.00000
797.00000 903.00000
828.00000 896.00000
856.00000 898.00000
887.00000 870.00000
939.00000 864.00000
971.00000 884.00000
1017.00000 824.00000
1033.00000 841.00000
1055.00000 677.00000
1015.00000 598.00000
998.00000 538.00000
966.00000 492.00000
912.00000 473.00000
861.00000 425.00000
758.00000 412.00000
IMAGE=Iconsobrinum_male_CA720819.JPG
ID=ICMCA720819 
SCALE=0.050502
LM=16
810.00000 930.00000
845.00000 934.00000
878.00000 932.00000
904.00000 934.00000
929.00000 912.00000
983.00000 902.00000
1008.00000 921.00000
1054.00000 874.00000
1064.00000 889.00000
1094.00000 734.00000
1044.00000 650.00000
1031.00000 591.00000
1000.00000 554.00000
965.00000 542.00000
927.00000 499.00000
818.00000 488.00000
IMAGE=Iconsobrinum_male_CA721622.JPG
ID=ICMCA721622 
SCALE=0.059879
LM=16
1053.00000 1079.00000
1098.00000 1084.00000
1134.00000 1079.00000
1169.00000 1081.00000
1196.00000 1053.00000
1275.00000 1042.00000
1304.00000 1067.00000
1363.00000 1006.00000
1384.00000 1026.00000
1418.00000 809.00000
1365.00000 713.00000
1323.00000 608.00000
1282.00000 568.00000
1228.00000 547.00000
1171.00000 500.00000
1041.00000 487.00000
IMAGE=Iconsobrinum_male_CA722525.JPG
ID=ICMCA722525 
SCALE=0.055245
LM=16
1147.00000 1111.00000
1202.00000 1121.00000
1241.00000 1111.00000
1293.00000 1127.00000
1338.00000 1084.00000
1415.00000 1078.00000
1462.00000 1122.00000
1537.00000 1042.00000
1551.00000 1081.00000
1627.00000 786.00000
1544.00000 626.00000
1518.00000 547.00000
1464.00000 479.00000
1403.00000 456.00000
1342.00000 396.00000
1179.00000 375.00000
IMAGE=Iconsobrinum_male_CA727026K.JPG
ID=ICMCA727026K 
SCALE=0.064511
LM=16
1404.00000 1214.00000
1459.00000 1219.00000
1504.00000 1205.00000
1557.00000 1221.00000
1600.00000 1180.00000
1688.00000 1171.00000
1738.00000 1207.00000
1835.00000 1132.00000
1856.00000 1160.00000
1912.00000 797.00000
1845.00000 688.00000
1796.00000 582.00000
1727.00000 497.00000
1649.00000 472.00000
1550.00000 411.00000
1397.00000 405.00000
IMAGE=Iconsobrinum_male_CA727327K.JPG
ID=ICMCA727327K 
SCALE=0.060602
LM=16
896.00000 805.00000
938.00000 816.00000
968.00000 812.00000
997.00000 818.00000
1022.00000 796.00000
1088.00000 790.00000
1112.00000 816.00000
1168.00000 769.00000
1178.00000 783.00000
1228.00000 600.00000
1193.00000 529.00000
1173.00000 454.00000
1126.00000 392.00000
1082.00000 381.00000
1036.00000 331.00000
925.00000 319.00000
IMAGE=Iconsobrinum_male_CA727429K.JPG
ID=ICMCA727429K 
SCALE=0.062495
LM=16
879.00000 762.00000
917.00000 767.00000
943.00000 764.00000
977.00000 766.00000
1008.00000 741.00000
1060.00000 731.00000
1088.00000 749.00000
1138.00000 706.00000
1149.00000 717.00000
1183.00000 563.00000
1141.00000 482.00000
1116.00000 394.00000
1072.00000 356.00000
1026.00000 346.00000
988.00000 301.00000
886.00000 296.00000
IMAGE=Iconsobrinum_male_CA727530K.JPG
ID=ICMCA727530K 
SCALE=0.060971
LM=16
813.00000 914.00000
851.00000 919.00000
886.00000 914.00000
922.00000 918.00000
946.00000 893.00000
1014.00000 880.00000
1047.00000 899.00000
1097.00000 846.00000
1109.00000 857.00000
1147.00000 683.00000
1098.00000 602.00000
1077.00000 529.00000
1022.00000 460.00000
972.00000 449.00000
927.00000 401.00000
804.00000 391.00000
IMAGE=Iconsobrinum_male_CA727631K.JPG
ID=ICMCA727631K 
SCALE=0.048778
LM=16
1061.00000 946.00000
1102.00000 954.00000
1137.00000 946.00000
1176.00000 954.00000
1221.00000 920.00000
1294.00000 915.00000
1320.00000 949.00000
1382.00000 876.00000
1402.00000 903.00000
1453.00000 655.00000
1408.00000 561.00000
1388.00000 487.00000
1336.00000 410.00000
1264.00000 391.00000
1206.00000 337.00000
1074.00000 334.00000
IMAGE=Iconsobrinum_male_CA727833K.JPG
ID=ICMCA727833K 
SCALE=0.062495
LM=16
960.00000 914.00000
1003.00000 919.00000
1039.00000 914.00000
1076.00000 919.00000
1110.00000 889.00000
1178.00000 879.00000
1209.00000 907.00000
1271.00000 838.00000
1284.00000 862.00000
1333.00000 668.00000
1284.00000 564.00000
1254.00000 478.00000
1206.00000 411.00000
1144.00000 391.00000
1083.00000 343.00000
959.00000 338.00000
IMAGE=Iconsobrinum_male_CA728035K.JPG
ID=ICMCA728035K 
SCALE=0.065358
LM=16
858.00000 763.00000
895.00000 766.00000
927.00000 763.00000
959.00000 770.00000
989.00000 744.00000
1052.00000 737.00000
1079.00000 762.00000
1130.00000 713.00000
1139.00000 737.00000
1186.00000 546.00000
1139.00000 465.00000
1123.00000 412.00000
1083.00000 345.00000
1036.00000 324.00000
995.00000 282.00000
876.00000 265.00000
IMAGE=Iconsobrinum_male_CA728136K.JPG
ID=ICMCA728136K 
SCALE=0.062892
LM=16
876.00000 892.00000
926.00000 902.00000
966.00000 898.00000
996.00000 905.00000
1031.00000 873.00000
1101.00000 863.00000
1126.00000 893.00000
1193.00000 842.00000
1203.00000 859.00000
1263.00000 632.00000
1207.00000 544.00000
1180.00000 450.00000
1122.00000 391.00000
1072.00000 376.00000
1025.00000 330.00000
894.00000 314.00000
IMAGE=Iconsobrinum_male_CA728439K.JPG
ID=ICMCA728439K 
SCALE=0.058823
