# Supplementary material for: Geometric morphometric analysis in female freshwater crabs of Sarawak (Borneo) permits addressing taxonomy-related problems
Source: PeerJ. 2019 Feb 14;7:e6205. doi: 10.7717/peerj.6205 (PMC6378089; doi:10.7717/peerj.6205)
Supplement: Supplemental Information 1 [file peerj-07-6205-s001.zip › raw_materials/Inimboni_abdomen.TPS]

LM=7
1097.00000 365.00000
1103.00000 454.00000
1077.00000 602.00000
930.00000 759.00000
938.00000 589.00000
945.00000 444.00000
950.00000 349.00000
IMAGE=Inimboni_female_AB_7228_01.JPG
ID=INFAB722801
SCALE=0.065777
LM=7
1052.00000 333.00000
1059.00000 421.00000
1034.00000 563.00000
897.00000 696.00000
911.00000 551.00000
911.00000 411.00000
909.00000 324.00000
IMAGE=Inimboni_female_AB_7231_02.JPG
ID=INFAB723102
SCALE=0.072456
LM=7
1081.00000 364.00000
1084.00000 444.00000
1064.00000 573.00000
926.00000 708.00000
941.00000 566.00000
947.00000 428.00000
955.00000 345.00000
IMAGE=Inimboni_female_AB_7234_03.JPG
ID=INFAB723403
SCALE=0.067108
LM=7
1100.00000 314.00000
1100.00000 389.00000
1074.00000 498.00000
959.00000 621.00000
965.00000 497.00000
966.00000 383.00000
975.00000 301.00000
IMAGE=Inimboni_female_AB_7238_04.JPG
ID=INFAB723804
SCALE=0.069887
LM=7
1131.00000 324.00000
1133.00000 401.00000
1106.00000 511.00000
984.00000 629.00000
996.00000 500.00000
997.00000 385.00000
1003.00000 308.00000
IMAGE=Inimboni_female_AB_7240_05.JPG
ID=INFAB724005
SCALE=0.069438
LM=7
1029.00000 329.00000
1023.00000 398.00000
997.00000 498.00000
890.00000 616.00000
898.00000 495.00000
906.00000 385.00000
912.00000 312.00000
IMAGE=Inimboni_female_AB_7240_06.JPG
ID=INFAB724006
SCALE=0.068021
LM=7
1039.00000 340.00000
1042.00000 412.00000
1020.00000 526.00000
898.00000 657.00000
904.00000 516.00000
907.00000 400.00000
911.00000 323.00000
IMAGE=Inimboni_female_AB_7246_07.JPG
ID=INFAB724607
SCALE=0.067108
LM=7
1059.00000 298.00000
1057.00000 351.00000
1043.00000 446.00000
954.00000 554.00000
961.00000 439.00000
961.00000 345.00000
963.00000 283.00000
IMAGE=Inimboni_female_AB_7249_08.JPG
ID=INFAB724908
SCALE=0.063286
LM=7
791.00000 290.00000
781.00000 340.00000
765.00000 425.00000
686.00000 526.00000
695.00000 419.00000
700.00000 329.00000
704.00000 274.00000
IMAGE=Inimboni_female_AB_7252_09.JPG
ID=INFAB725209
SCALE=0.062107
LM=7
866.00000 301.00000
862.00000 353.00000
849.00000 439.00000
774.00000 539.00000
779.00000 433.00000
779.00000 350.00000
780.00000 292.00000
IMAGE=Inimboni_female_AB_7255-10.JPG
ID=INFAB725510
SCALE=0.066219
LM=7
1078.00000 381.00000
1067.00000 451.00000
1064.00000 554.00000
983.00000 685.00000
985.00000 555.00000
982.00000 445.00000
982.00000 374.00000
IMAGE=Inimboni_male_AB_7258_11.JPG
ID=INMAB725811
SCALE=0.068487
LM=7
1141.00000 323.00000
1127.00000 387.00000
1126.00000 490.00000
1046.00000 622.00000
1046.00000 489.00000
1045.00000 386.00000
1046.00000 319.00000
IMAGE=Inimboni_male_AB_7258_12.JPG
ID=INMAB725812
SCALE=0.067561
LM=7
1143.00000 346.00000
1131.00000 412.00000
1124.00000 518.00000
1045.00000 644.00000
1045.00000 515.00000
1046.00000 408.00000
1046.00000 339.00000
IMAGE=Inimboni_male_AB_7264_13.JPG
ID=INMAB726413
SCALE=0.067108
LM=7
1296.00000 433.00000
1279.00000 503.00000
1270.00000 606.00000
1184.00000 743.00000
1192.00000 606.00000
1191.00000 499.00000
1192.00000 422.00000
IMAGE=Inimboni_male_AB_7267_14.JPG
ID=INMAB726714
SCALE=0.064930
