# Supplementary material for: Geometric morphometric analysis in female freshwater crabs of Sarawak (Borneo) permits addressing taxonomy-related problems
Source: PeerJ. 2019 Feb 14;7:e6205. doi: 10.7717/peerj.6205 (PMC6378089; doi:10.7717/peerj.6205)
Supplement: Supplemental Information 1 [file peerj-07-6205-s001.zip › raw_materials/Inimboni_carapace.TPS]

LM=16
787.00000 988.00000
830.00000 993.00000
860.00000 987.00000
907.00000 993.00000
951.00000 967.00000
1022.00000 965.00000
1052.00000 989.00000
1116.00000 952.00000
1129.00000 965.00000
1211.00000 668.00000
1160.00000 564.00000
1122.00000 464.00000
1069.00000 422.00000
1001.00000 404.00000
940.00000 352.00000
793.00000 336.00000
IMAGE=Inimboni_female_CA_7228_01.JPG
ID=INFCA722801 
SCALE=0.062470
LM=16
988.00000 948.00000
1009.00000 951.00000
1038.00000 941.00000
1109.00000 951.00000
1154.00000 924.00000
1225.00000 925.00000
1244.00000 946.00000
1298.00000 916.00000
1313.00000 930.00000
1392.00000 637.00000
1357.00000 566.00000
1312.00000 471.00000
1257.00000 427.00000
1203.00000 412.00000
1145.00000 364.00000
1021.00000 354.00000
IMAGE=Inimboni_female_CA7231_02.JPG
ID=INFCA723102 
SCALE=0.066219
LM=16
1010.00000 864.00000
1050.00000 870.00000
1078.00000 864.00000
1105.00000 870.00000
1144.00000 842.00000
1211.00000 840.00000
1230.00000 862.00000
1275.00000 832.00000
1288.00000 846.00000
1362.00000 599.00000
1333.00000 537.00000
1302.00000 452.00000
1245.00000 393.00000
1193.00000 382.00000
1140.00000 337.00000
1022.00000 323.00000
IMAGE=Inimboni_female_CA_7234_03.JPG
ID=INFCA723403 
SCALE=0.068487
LM=16
966.00000 768.00000
999.00000 770.00000
1027.00000 761.00000
1053.00000 765.00000
1092.00000 736.00000
1151.00000 735.00000
1172.00000 750.00000
1212.00000 719.00000
1225.00000 731.00000
1291.00000 530.00000
1251.00000 460.00000
1208.00000 367.00000
1174.00000 333.00000
1130.00000 313.00000
1079.00000 274.00000
959.00000 264.00000
IMAGE=Inimboni_female_CA_7238_04.JPG
ID=INFCA723804 
SCALE=0.070416
LM=16
901.00000 754.00000
923.00000 755.00000
957.00000 748.00000
986.00000 750.00000
1021.00000 724.00000
1077.00000 720.00000
1097.00000 738.00000
1131.00000 709.00000
1144.00000 721.00000
1215.00000 515.00000
1175.00000 448.00000
1149.00000 377.00000
1116.00000 326.00000
1051.00000 306.00000
1008.00000 267.00000
890.00000 256.00000
IMAGE=Inimboni_female_CA_7240_05.JPG
ID=INFCA724005 
SCALE=0.069418
LM=16
817.00000 697.00000
862.00000 699.00000
889.00000 693.00000
909.00000 696.00000
945.00000 674.00000
997.00000 667.00000
1021.00000 684.00000
1059.00000 656.00000
1069.00000 664.00000
1128.00000 471.00000
1092.00000 405.00000
1071.00000 340.00000
1038.00000 295.00000
984.00000 278.00000
942.00000 235.00000
837.00000 221.00000
IMAGE=Inimboni_female_CA_7243_06.JPG
ID=INFCA724306 
SCALE=0.068959
LM=16
987.00000 762.00000
1025.00000 765.00000
1047.00000 758.00000
1075.00000 762.00000
1105.00000 733.00000
1162.00000 726.00000
1184.00000 746.00000
1223.00000 713.00000
1239.00000 724.00000
1300.00000 524.00000
1259.00000 451.00000
1223.00000 379.00000
1190.00000 338.00000
1135.00000 323.00000
1090.00000 284.00000
983.00000 278.00000
IMAGE=Inimboni_female_CA_7246_07.JPG
ID=INFCA724607 
SCALE=0.070416
LM=16
831.00000 711.00000
859.00000 711.00000
888.00000 705.00000
906.00000 708.00000
934.00000 686.00000
999.00000 678.00000
1020.00000 694.00000
1049.00000 664.00000
1059.00000 674.00000
1125.00000 507.00000
1084.00000 432.00000
1059.00000 375.00000
1022.00000 325.00000
969.00000 310.00000
927.00000 271.00000
834.00000 266.00000
IMAGE=Inimboni_female_CA_7249_08.JPG
ID=INFCA724908 
SCALE=0.065754
LM=16
976.00000 711.00000
1008.00000 714.00000
1037.00000 708.00000
1059.00000 711.00000
1083.00000 696.00000
1138.00000 684.00000
1163.00000 698.00000
1201.00000 677.00000
1209.00000 685.00000
1259.00000 504.00000
1224.00000 445.00000
1201.00000 382.00000
1159.00000 334.00000
1118.00000 328.00000
1081.00000 290.00000
996.00000 279.00000
IMAGE=Inimboni_female_CA_7252_09.JPG
ID=INFCA725209 
SCALE=0.065337
LM=16
786.00000 749.00000
823.00000 752.00000
846.00000 744.00000
868.00000 749.00000
905.00000 722.00000
966.00000 713.00000
989.00000 730.00000
1023.00000 700.00000
1032.00000 709.00000
1097.00000 530.00000
1051.00000 446.00000
1005.00000 354.00000
971.00000 333.00000
929.00000 322.00000
884.00000 286.00000
789.00000 279.00000
IMAGE=Inimboni_female_CA_7255_10.JPG
ID=INFCA725510 
SCALE=0.060602
LM=16
1154.00000 1082.00000
1202.00000 1087.00000
1243.00000 1077.00000
1278.00000 1084.00000
1314.00000 1054.00000
1391.00000 1044.00000
1422.00000 1074.00000
1479.00000 1028.00000
1498.00000 1043.00000
1594.00000 743.00000
1537.00000 650.00000
1500.00000 576.00000
1441.00000 497.00000
1360.00000 478.00000
1283.00000 429.00000
1156.00000 424.00000
IMAGE=Inimboni_male_CA_7258_11.JPG
ID=INMCA725811 
SCALE=0.064101
LM=16
1123.00000 1072.00000
1171.00000 1080.00000
1203.00000 1070.00000
1240.00000 1078.00000
1283.00000 1043.00000
1358.00000 1036.00000
1389.00000 1062.00000
1444.00000 1027.00000
1458.00000 1039.00000
1567.00000 752.00000
1518.00000 662.00000
1453.00000 532.00000
1389.00000 468.00000
1328.00000 459.00000
1254.00000 405.00000
1138.00000 391.00000
IMAGE=Inimboni_male_CA_7261_12.JPG
ID=INMCA726112 
SCALE=0.059167
LM=16
1084.00000 919.00000
1131.00000 924.00000
1166.00000 918.00000
1203.00000 922.00000
1247.00000 889.00000
1325.00000 883.00000
1359.00000 908.00000
1410.00000 871.00000
1424.00000 883.00000
1514.00000 620.00000
1461.00000 519.00000
1422.00000 415.00000
1344.00000 347.00000
1289.00000 334.00000
1231.00000 289.00000
1112.00000 272.00000
IMAGE=Inimboni_male_CA_7264_13.JPG
ID=INMCA726413 
SCALE=0.062107
LM=16
1209.00000 927.00000
1248.00000 930.00000
1290.00000 919.00000
1318.00000 926.00000
1362.00000 894.00000
1428.00000 892.00000
1458.00000 916.00000
1509.00000 887.00000
1520.00000 903.00000
1617.00000 629.00000
1562.00000 533.00000
1536.00000 462.00000
1479.00000 389.00000
1417.00000 372.00000
1348.00000 329.00000
1220.00000 313.00000
IMAGE=Inimboni_male_CA_7267_14.JPG
ID=INMCA726714 
SCALE=0.064097
