# Supplementary material for: Geometric morphometric analysis in female freshwater crabs of Sarawak (Borneo) permits addressing taxonomy-related problems
Source: PeerJ. 2019 Feb 14;7:e6205. doi: 10.7717/peerj.6205 (PMC6378089; doi:10.7717/peerj.6205)
Supplement: Supplemental Information 1 [file peerj-07-6205-s001.zip › raw_materials/Inimboni_sex_chela.TPS]

LM=23
366.00000 456.00000
375.00000 469.00000
531.00000 479.00000
519.00000 448.00000
532.00000 430.00000
549.00000 458.00000
572.00000 463.00000
772.00000 348.00000
545.00000 410.00000
570.00000 395.00000
596.00000 363.00000
643.00000 362.00000
756.00000 331.00000
777.00000 336.00000
755.00000 306.00000
541.00000 281.00000
342.00000 280.00000
273.00000 321.00000
291.00000 321.00000
275.00000 342.00000
292.00000 397.00000
334.00000 409.00000
340.00000 450.00000
IMAGE=Inimboni_female_CH722801.JPG
ID=INFCH722801 
SCALE=0.069928
LM=23
430.00000 547.00000
445.00000 555.00000
647.00000 585.00000
641.00000 563.00000
652.00000 543.00000
675.00000 551.00000
704.00000 552.00000
928.00000 332.00000
666.00000 503.00000
704.00000 463.00000
739.00000 367.00000
819.00000 356.00000
913.00000 314.00000
935.00000 316.00000
917.00000 289.00000
646.00000 301.00000
391.00000 305.00000
319.00000 357.00000
341.00000 359.00000
316.00000 393.00000
329.00000 469.00000
383.00000 494.00000
400.00000 546.00000
IMAGE=Inimboni_female_CH723102.JPG
ID=INFCH723102 
SCALE=0.062499
LM=23
355.00000 437.00000
368.00000 448.00000
522.00000 474.00000
523.00000 443.00000
536.00000 428.00000
551.00000 449.00000
566.00000 448.00000
756.00000 309.00000
549.00000 400.00000
581.00000 381.00000
611.00000 316.00000
654.00000 322.00000
740.00000 288.00000
763.00000 288.00000
739.00000 264.00000
546.00000 254.00000
336.00000 254.00000
271.00000 293.00000
292.00000 288.00000
268.00000 310.00000
288.00000 364.00000
332.00000 390.00000
335.00000 427.00000
IMAGE=Inimboni_female_CH723403.JPG
ID=INFCH723403
SCALE=0.067566
LM=23
345.00000 416.00000
355.00000 432.00000
465.00000 441.00000
462.00000 403.00000
476.00000 394.00000
490.00000 419.00000
504.00000 418.00000
677.00000 300.00000
489.00000 365.00000
510.00000 350.00000
538.00000 322.00000
576.00000 314.00000
653.00000 281.00000
681.00000 287.00000
656.00000 262.00000
457.00000 265.00000
321.00000 276.00000
259.00000 313.00000
283.00000 303.00000
265.00000 329.00000
279.00000 361.00000
320.00000 379.00000
319.00000 416.00000
IMAGE=Inimboni_female_CH723804.JPG
ID=INFCH723804 
SCALE=0.066219
LM=23
291.00000 377.00000
300.00000 387.00000
421.00000 418.00000
424.00000 391.00000
434.00000 380.00000
449.00000 397.00000
463.00000 395.00000
640.00000 272.00000
451.00000 351.00000
480.00000 332.00000
498.00000 277.00000
550.00000 276.00000
618.00000 260.00000
639.00000 262.00000
624.00000 242.00000
450.00000 223.00000
300.00000 212.00000
224.00000 253.00000
240.00000 248.00000
219.00000 270.00000
230.00000 320.00000
267.00000 337.00000
270.00000 371.00000
IMAGE=Inimboni_female_CH724006.JPG
ID=INFCH724006 
SCALE=0.072991
LM=23
417.00000 408.00000
424.00000 417.00000
564.00000 447.00000
571.00000 417.00000
582.00000 407.00000
592.00000 427.00000
609.00000 431.00000
799.00000 299.00000
595.00000 377.00000
627.00000 356.00000
656.00000 297.00000
697.00000 304.00000
782.00000 281.00000
800.00000 282.00000
786.00000 261.00000
591.00000 235.00000
418.00000 223.00000
329.00000 272.00000
352.00000 262.00000
329.00000 293.00000
351.00000 349.00000
395.00000 363.00000
391.00000 395.00000
IMAGE=Inimboni_female_CH724607.JPG
ID=INFCH724607 
SCALE=0.068964
LM=23
415.00000 397.00000
421.00000 407.00000
517.00000 416.00000
515.00000 388.00000
525.00000 380.00000
538.00000 399.00000
550.00000 400.00000
722.00000 296.00000
538.00000 357.00000
560.00000 345.00000
582.00000 321.00000
616.00000 316.00000
714.00000 288.00000
732.00000 291.00000
715.00000 274.00000
543.00000 260.00000
420.00000 264.00000
333.00000 309.00000
351.00000 302.00000
340.00000 323.00000
354.00000 353.00000
388.00000 368.00000
394.00000 395.00000
IMAGE=Inimboni_female_CH724908.JPG
ID=INFCH724908 
SCALE=0.063290
LM=23
465.00000 422.00000
469.00000 431.00000
588.00000 448.00000
589.00000 422.00000
599.00000 413.00000
614.00000 428.00000
625.00000 428.00000
790.00000 309.00000
614.00000 384.00000
641.00000 365.00000
666.00000 323.00000
697.00000 329.00000
786.00000 297.00000
800.00000 298.00000
785.00000 280.00000
611.00000 264.00000
479.00000 255.00000
386.00000 299.00000
403.00000 296.00000
378.00000 320.00000
396.00000 366.00000
439.00000 383.00000
446.00000 413.00000
IMAGE=Inimboni_female_CH725209.JPG
ID=INFCH725209 
SCALE=0.059523
LM=23
465.00000 451.00000
472.00000 459.00000
607.00000 469.00000
606.00000 442.00000
614.00000 433.00000
628.00000 449.00000
641.00000 450.00000
848.00000 337.00000
627.00000 404.00000
653.00000 384.00000
686.00000 336.00000
731.00000 343.00000
824.00000 317.00000
845.00000 319.00000
823.00000 299.00000
605.00000 275.00000
464.00000 278.00000
364.00000 336.00000
384.00000 332.00000
368.00000 350.00000
388.00000 399.00000
439.00000 417.00000
439.00000 447.00000
IMAGE=Inimboni_female_CH725510.JPG
ID=INFCH725510 
SCALE=0.056179
LM=23
301.00000 345.00000
314.00000 355.00000
387.00000 366.00000
385.00000 337.00000
393.00000 332.00000
407.00000 348.00000
418.00000 351.00000
573.00000 264.00000
404.00000 311.00000
423.00000 302.00000
438.00000 281.00000
486.00000 272.00000
558.00000 253.00000
573.00000 254.00000
558.00000 238.00000
416.00000 228.00000
320.00000 228.00000
231.00000 254.00000
251.00000 245.00000
238.00000 268.00000
246.00000 298.00000
280.00000 315.00000
276.00000 343.00000
IMAGE=Inimboni_female_CH_724005.JPG
ID=INFCH724005 
SCALE=0.068026
LM=23
487.00000 661.00000
504.00000 674.00000
793.00000 751.00000
797.00000 705.00000
812.00000 682.00000
848.00000 703.00000
868.00000 707.00000
1207.00000 403.00000
855.00000 599.00000
906.00000 555.00000
945.00000 417.00000
1042.00000 405.00000
1151.00000 362.00000
1207.00000 353.00000
1181.00000 306.00000
837.00000 302.00000
536.00000 280.00000
359.00000 372.00000
389.00000 377.00000
344.00000 413.00000
350.00000 528.00000
438.00000 582.00000
438.00000 641.00000
IMAGE=Inimboni_male_CH_7258_11.JPG
ID=INMCH725811 
SCALE=0.054347
LM=23
561.00000 512.00000
579.00000 529.00000
782.00000 564.00000
783.00000 524.00000
794.00000 511.00000
817.00000 536.00000
833.00000 541.00000
1129.00000 334.00000
816.00000 454.00000
853.00000 424.00000
890.00000 337.00000
979.00000 337.00000
1098.00000 302.00000
1128.00000 305.00000
1096.00000 263.00000
811.00000 245.00000
622.00000 233.00000
461.00000 317.00000
478.00000 314.00000
448.00000 341.00000
455.00000 417.00000
525.00000 454.00000
528.00000 503.00000
IMAGE=Inimboni_male_CH_7261_12.JPG
ID=INMCH726112 
SCALE=0.066665
LM=23
529.00000 606.00000
544.00000 617.00000
782.00000 653.00000
790.00000 603.00000
804.00000 590.00000
823.00000 617.00000
845.00000 618.00000
1125.00000 380.00000
835.00000 516.00000
869.00000 487.00000
909.00000 385.00000
986.00000 380.00000
1091.00000 354.00000
1132.00000 361.00000
1104.00000 316.00000
811.00000 284.00000
557.00000 279.00000
398.00000 374.00000
423.00000 370.00000
390.00000 413.00000
406.00000 490.00000
487.00000 536.00000
492.00000 592.00000
IMAGE=Inimboni_male_CH_7264_13.JPG
ID=INMCH726413 
SCALE=0.055248
LM=23
491.00000 492.00000
506.00000 504.00000
712.00000 545.00000
709.00000 511.00000
719.00000 496.00000
743.00000 515.00000
759.00000 519.00000
1027.00000 326.00000
747.00000 440.00000
783.00000 419.00000
819.00000 333.00000
885.00000 333.00000
1009.00000 300.00000
1034.00000 308.00000
1004.00000 273.00000
758.00000 249.00000
568.00000 233.00000
399.00000 307.00000
419.00000 304.00000
390.00000 332.00000
397.00000 405.00000
462.00000 443.00000
462.00000 479.00000
IMAGE=Inimboni_male_CH_7267_14.JPG
ID=INMCH726714 
SCALE=0.067566
